# Supplementary material for: Gene model for the ortholog of Ilp4 in Drosophila eugracilis
Source: bioRxiv. 2025 Sep 8:2025.09.05.674564. Preprint. [Version 1] doi: 10.1101/2025.09.05.674564 (PMC12439880; doi:10.1101/2025.09.05.674564)
Supplement: Supplement 1 [file media-1.zip › DeugGB2_Ilp4.pep]

>DeugGB2_Ilp4-PA_peptide
MSLIKLGLALLLLVVTVSQLLQPVQARSRVCGESLIRELESICRNGFARRLRRSTVPKDR
VRTLLRKLQRPEEDSETERERETEMAKKPPVEGRGRRLKRHRRRIAHECCKEGCTYEDML
DYCA
