# Supplementary material for: Gene model for the ortholog of Ilp4 in Drosophila eugracilis
Source: bioRxiv. 2025 Sep 8:2025.09.05.674564. Preprint. [Version 1] doi: 10.1101/2025.09.05.674564 (PMC12439880; doi:10.1101/2025.09.05.674564)
Supplement: Supplement 1 [file media-1.zip › DeugGB2_Ilp4.gff]

track name="CustomModel" description="Custom Gene Model for DeugGB2" color=200,0,0 visibility=3 group="map" priority=10
KB465257	GEP	CDS	1654000	1654165	.	-	0	gene_id "DeugGB2_Ilp4"; transcript_id "DeugGB2_Ilp4-PA";
KB465257	GEP	CDS	1653734	1653939	.	-	2	gene_id "DeugGB2_Ilp4"; transcript_id "DeugGB2_Ilp4-PA";
KB465257	GEP	stop_codon	1653731	1653733	.	-	.	gene_id "DeugGB2_Ilp4"; transcript_id "DeugGB2_Ilp4-PA";
KB465257	GEP	exon	1654000	1654165	.	-	.	gene_id "DeugGB2_Ilp4"; transcript_id "DeugGB2_Ilp4-PA";
KB465257	GEP	exon	1653734	1653939	.	-	.	gene_id "DeugGB2_Ilp4"; transcript_id "DeugGB2_Ilp4-PA";
